# Supplementary material for: Dried Plasma Spot Based LC–MS/MS Method for Monitoring of Meropenem in the Blood of Treated Patients
Source: Molecules. 2022 Mar 19;27(6):1991. doi: 10.3390/molecules27061991 (PMC8949976; doi:10.3390/molecules27061991)
Supplement: Supplementary file 1 [file molecules-27-01991-s001.zip]

Archive with 1 entries (1 files):
- molecules-1617425-supplementary.pdf
